# Supplementary material for: Cardiac strangulation with chronic ab-extrinseco occlusion of the left-circumflex artery from an epicardial lead: a case report
Source: Eur Heart J Case Rep. 2025 Jan 13;9(1):ytae688. doi: 10.1093/ehjcr/ytae688 (PMC11737912; doi:10.1093/ehjcr/ytae688)
Supplement: ytae688_Supplementary_Data [file ytae688_supplementary_data.zip]

Archive with 1 entries (1 files):
- coro41.avi
